# Supplementary material for: Experimental Study on the Modified P–V–T Model to Improve Shrinkage Prediction for Injection-Molded Semi-Crystalline Polymer
Source: Polymers (Basel). 2026 Jan 28;18(3):349. doi: 10.3390/polym18030349 (PMC12899455; doi:10.3390/polym18030349)
Supplement: Supplementary file 1 [file polymers-18-00349-s001.zip]

Archive with 1 entries (1 files):
- polymers-4100570-supplementary.pdf
